# Supplementary material for: Environmental barriers to sociality in an obligate eusocial sweat bee
Source: Insectes Soc. 2018 Jul 4;65(4):549–59. doi: 10.1007/s00040-018-0642-7 (PMC6208632; doi:10.1007/s00040-018-0642-7)
Supplement: Supplementary file 2 — Supplementary material 2 (XLSX 12 KB) [file 40_2018_642_MOESM2_ESM.xlsx]

## Sheet: Data_all.csv
2015: Age of B1 offspring per nest at Cromarty and Sussex		2015: Proportion of nests where foundresses failed to initiate nesting			2015: Number of B1 offspring provisioned per nest at Cromarty and Sussex, and number of B2 offspring provioned per nest at Sussex					2015: B1 sex ratio*						2013: Age and number (total provisioned and the number alive at excavation) of B1 offspring, and the number of B2 offspring excavated at Cromarty
Age of B1 2015	Site	2015 Sussex # B1 provisioned	Site	Bucket ID	2015 Sussex # B1 provisioned	Site	Bucket ID	2015 Sussex # B2 provisioned		Site	total B1	# female	# male	% male		2013 Sussex B1 age	2013 Cromarty B1 age	2013 Sussex # B1 provisioned	2013 Sussex # B1 alive	2013 Cromarty # B1 provisioned	2013 Cromarty # B1 alive	2013 Cromarty # B2 provisioned*
6	Sussex	1	Sussex	69	6	Sussex	69	19		Sussex	6	6	0	0		6.13	6	8	8	4	1	2
7	Sussex	1	Sussex	69	2	Sussex	69	3		Sussex	2	2	0	0		5.71	5.75	7	7	4	4	1
6	Sussex	1	Sussex	69	7	Sussex	69	5		Sussex	7	7	0	0		6.1	6	10	10	3	3	4
6.25	Sussex	1	Sussex	69	9	Sussex	69	9		Sussex	2	2	0	0		5.88	6	8	6	6	3	1
3	Sussex	0	Sussex	69	0	Sussex	69	6		Sussex	9	9	0	0		6	5	7	6	8	5	9
6	Sussex	0	Sussex	69	0	Sussex	69	8		Sussex	5	5	0	0		5.88	6	8	8	7	7	3
6	Sussex	0	Sussex	69	0	Sussex	69	0		Sussex	1	1	0	0		6	6.25	11	11	1	0	2
6	Sussex	0	Sussex	69	0	Sussex	69	0		Sussex	2	2	0	0		6.67	5.86	3	3	4	4	6
1	Cromarty	0	Sussex	69	0	Sussex	69	0		Sussex	4	4	0	0		6		8	8			7
1.4	Cromarty	0	Sussex	69	0	Sussex	69	0		Cromarty	7	7	0	0		5		2	2			6
2.66	Cromarty	0	Sussex	69	0	Sussex	69	0		Cromarty	9	8	1	11.11		6		5	4			1
1.29	Cromarty	1	Sussex	70	1	Sussex	70	0		Cromarty	6	6	0	0		6.25		8	8
		1	Sussex	70	1	Sussex	70			Cromarty	5	4	1	20		6.3		10	9
		1	Sussex	70	2	Sussex	70									7		4	4
		1	Sussex	70	4	Sussex	70									6		7	7
		0	Sussex	70	0	Sussex	70									7		4	3
		0	Sussex	70	0	Sussex	70									6.67		6	5
		0	Sussex	70	0	Sussex	70									6.25		8	8
		1	Cromarty	49	7	Cromarty	49									5.89		9	6
		1	Cromarty	49	10	Cromarty	49									6		8	7
		1	Cromarty	49	6	Cromarty	49
		1	Cromarty	49	7	Cromarty	49
		0	Cromarty	49	0	Cromarty	49
		0	Cromarty	49	0	Cromarty	49
		0	Cromarty	49	0	Cromarty	49
		0	Cromarty	49	0	Cromarty	49
		0	Cromarty	49	0	Cromarty	49
		0	Cromarty	49	0	Cromarty	49
		0	Cromarty	49	0	Cromarty	49
		1	Cromarty	50	4	Cromarty	50
		0	Cromarty	50	0	Cromarty	50
		0	Cromarty	50	0	Cromarty	50
		0	Cromarty	50	0	Cromarty	50
		0	Cromarty	50	0	Cromarty	50
		0	Cromarty	50	0	Cromarty	50
		0	Cromarty	50	0	Cromarty	50
